# Supplementary material for: Light-Promoted Lysosomal Escape of a Phthalocyanine and Antisense Oligonucleotide-Complexed G-Quadruplex for Dual Photodynamic and Antisense Therapy
Source: ACS Pharmacol Transl Sci. 2024 Sep 25;7(10):3216–27. doi: 10.1021/acsptsci.4c00384 (PMC11475320; doi:10.1021/acsptsci.4c00384)
Supplement: Supplementary file 2 — pt4c00384_si_002.csv [file pt4c00384_si_002.csv]

Compound_ID	SMILES	IC50	other compound property or (optional)	Other compound property (optional)	Other compound property (optional)
ZnPc	C12C=CC=CC1C3=[N](C2=N4)[Zn@]56[N]7=C(N=C(N6C8=N3)C9=C8C=CC=C9)C%10=C(C=CC=C%10)C7=NC%11=C(CC=CC%12)C%12=C4N%115
